# Supplementary material for: Talin1 dysfunction is genetically linked to systemic capillary leak syndrome
Source: JCI Insight. 2024 Dec 20;9(24):e173664. doi: 10.1172/jci.insight.173664 (PMC11665552; doi:10.1172/jci.insight.173664)
Supplement: Supporting data values [file jciinsight-9-173664-s229.xlsx]

## Sheet: Figure 1D
			Figure 1 D
				Healthy				Patient
					mean CT	Ctref-Ctgene	2-ΔCT	mean CT	Ctref-Ctgene	2-ΔCT	ratio patient / healthy (2-ΔCT)
			experiment 1	exon skipping	20.0971	-2.56457	0.169039	21.705	-3.02115	0.12318	0.72871
				RPLP1	17.5325			18.6839
			experiment 2	exon skipping	19.8355	-1.34696	0.393119	22.5665	-2.78063	0.145528	0.370188
				RPLP1	18.4886			19.7859
			experiment 3	exon skipping	20.9102	-2.4216	0.186649	21.7844	-3.50029	0.0883704	0.473456
				RPLP1	18.4886			18.2841

## Sheet: Figure 3C
					Figure 3C
					% Junctional VE-cadherin (fragments bigger than 30μm)
					average per image of monolayer
						EC-TlnWT	EC-TlnΔex54	EC-TlnABS3
					experiment 1	42.9813	34.0651	30.7679
						47.0131	28.2433	37.4625
						46.8927	25.9598	30.0084
						40.5285	22.9006	20.462
						49.2693	33.436	12.7997
						44.1964	27.3678	32.9969
						28.2308	14.2616	14.6684
						25.7002	19.1901
					experiment 2	47.4574	28.9835	22.0387
						30.2616	20.4839	23.2911
						48.8291	25.5896	38.4427
						51.4754	22.5227	28.2833
						41.0592	22.7341	21.2559
						28.9686		15.816
						28.3287
						26.1597
					experiment 3	40.967	24.8771	45.4029
						44.0958	32.3363	31.9788
						32.4071	24.6157	26.9257
						32.9259	28.912	8.5979
						32.9652	25.9258	25.2134
						31.4977	28.4423	18.2738
						35.0587	32.5586	18.1128
						34.8514	14.5834
						33.6106
						43.4445
						45.0738

## Sheet: Figure 3D
					Figure 3D
				(%) distribution of VE-cadherin fragments
				(%) number of fragments per image of monolayer
					EC-TlnWT			EC-TlnΔex54			EC-TlnABS3
					3-30μm	30-70μm	70μm and up	3-30μm	30-70μm	70μm and up	3-30μm	30-70μm	70μm and up
				experiment 1	57.0187	20.0587	22.9226	71.7566	17.2974	10.9459	69.2321	17.8373	12.9306
					52.9869	22.7347	24.2784	74.0402	14.1411	11.8187	62.5375	18.8584	18.6041
					53.1073	23.8917	23.0011	77.0994	11.9359	10.9647	69.9916	18.9855	11.0229
					59.4715	23.9805	16.5479	66.564	21.6094	11.8266	79.538	20.462	0
					50.7307	23.2594	26.0099	72.6322	14.957	12.4108	87.2003	10.5534	2.24629
					55.8036	24.7802	19.4162	71.0165	17.3009	11.6826	67.0032	19.7091	13.2877
					54.9262	26.9934	18.0804	79.5161	14.2939	6.19003	67.7329	25.3265	6.94059
					56.5555	24.8118	18.6327	85.4166	7.26027	7.32313	73.0571	22.2814	4.66152
					52.5426	19.2266	28.2308	74.4103	11.0034	14.5863	77.9613	16.4522	5.58643
					69.7384	19.9791	10.2825	85.7384	9.26735	4.99425	76.7089	18.1199	5.17116
				experiment 2	51.1709	20.6854	28.1437	77.4773	16.3899	6.13274	61.5573	23.142	15.3008
					48.5246	13.2541	38.2212	80.8099	11.113	8.07712	71.7167	25.6995	2.58376
					58.9408	25.6807	15.3784	77.2659	16.9737	5.76038	78.7441	16.1256	5.13027
					71.0314	19.0084	9.96021	61.7406	19.0387	19.2207	85.3316	11.6698	2.99854
					71.6713	19.2864	9.04225	75.1229	14.6577	10.2195	84.184	10.3213	5.4947
					59.033	24.8999	16.067	67.6637	18.9309	13.4054	54.5971	22.5402	22.8627
				experiment 3	55.9042	17.7923	26.3035	75.3842	9.52251	15.0932	68.0212	19.29	12.6888
					67.5929	16.575	15.8321	71.088	17.4831	11.4289	73.0743	20.6714	6.25434
					67.0741	19.7148	13.2111	94.0863	5.91371	0	91.4021	5.5877	3.01021
					67.0348	20.3294	12.6358	74.0742	15.6231	10.3027	74.7866	17.8272	7.38619
					68.5023	20.2997	11.1981	71.5577	16.8024	11.6399	81.7262	18.2738	0
					73.8403	15.4327	10.7271	67.4414	21.9988	10.5599	81.8872	13.1363	4.97645
					64.9413	15.5206	19.538
					65.1486	16.2247	18.6267
					66.3894	23.7947	9.81593

## Sheet: Figure 4C
					Figure 4C
					% Junctional ZO-1 (fragments bigger than 30μm)
					average per image of monolayer
						EC-TlnWT	EC-TlnΔex54	EC-TlnABS3
					experiment 1	45.2108	21.4781	22.3291
						40.561	21.8693	17.2617
						23.8894	12.176	33.5218
						27.5793	10.1645
							33.4207
					experiment 2	49.6348	32.9119	29.2841
						41.547	13.5142	26.2594
						30.2489	19.9675
						23.1691	12.8345
							15.8299
					experiment 3	41.3529	31.7031	27.5821
						34.2276	19.2764	17.2058
						44.3427	10.6585	30.2858
						40.93
						26.0949

## Sheet: Figure 4D
					Figure 4D
				(%) distribution of ZO-1 fragments
									(%) number of fragments per image of monolayer
					EC-TlnWT			EC-TlnΔex54			EC-TlnABS3
					3-30μm	30-70μm	70μm and up	3-30μm	30-70μm	70μm and up	3-30μm	30-70μm	70μm and up
				experiment 1	54.7892	20.2671	24.9437	78.5219	15.1205	6.35757	73.2184	15.8014	10.9802
					59.439	15.4073	25.1537	78.1307	9.07253	12.7968	77.6709	9.26934	13.0598
					76.1106	12.4198	11.4696	87.824	9.90434	2.27164	82.7383	7.89278	9.36888
					76.8309	12.2899	10.8792	89.8355	5.0134	5.15113
					77.4154	9.45741	13.1272
				experiment 2	50.3652	16.498	33.1369	86.4858	9.49805	4.01614	72.7117	20.6521	6.63618
					58.6471	16.715	24.6379	80.0325	16.2775	3.68993	73.7406	14.6128	11.6465
					58.453	12.3293	29.2177	87.1655	8.75195	4.08258	73.7187	21.5211	4.76019
					73.9051	12.285	13.8099	84.1701	11.515	4.31489
					69.7511	21.8189	8.42998
				experiment 3	72.4207	11.2984	16.2809	80.7236	8.27671	10.9997	74.9143	19.5403	5.54536
					65.7724	16.3271	17.9005	89.3415	5.24124	5.41724	82.7942	8.75662	8.44921
					55.6573	19.9711	24.3716	68.2969	12.3685	19.3346	72.5739	17.526	9.90012
					59.07	13.2317	27.6983

## Sheet: Figure 6A
					Figure 6 A
					Basal FITC-Dextran permeability (arbitrary units)
					mean values of technical replicas
						EC-TlnWT	EC-TlnΔex54	EC-TlnABS3
					experiment 1	289.75	657.5	964.25
					experiment 2	368.25	609.25	798.25
					experiment 3	563.5	779.25	645.5
					experiment 4	247.25	681.75

## Sheet: Figure 6B
					Figure 6 B
					fold induction of FITC-Dextran permeability by thromibin
					relative to non-stimulated (mean value in graphs)
						EC-TlnWT		EC-TlnΔex54		EC-TlnABS3
						-thrombin	+thrombin	-thrombin	+thrombin	-thrombin	+thrombin
					experiment 1	1	2.58808	1	3.59748	1	3.98899
						1	2.38218	1	3.38598	1	3.39807
					mean	1	2.48513	1	3.49173	1	3.69353
					experiment 2	1	1.70702	1	3.38948	1	4.50714
						1	1.57711	1	3.02301	1	3.94577
					mean	1	1.64207	1	3.20624	1	4.22646
					experiment 3	1	1.84795	1	4.69599	1	5.04669
						1	1.71345	1	4.22641	1	4.29826
					mean	1	1.7807	1	4.4612	1	4.67248
					experiment 4	1	1.79535
						1	1.6574
					mean	1	1.72637

## Sheet: Figure 6C
					Figure 6 C
					fold induction of FITC-Dextran permeability by VERF
					relative to non-stimulated (mean value in graphs)
						EC-TlnWT		EC-TlnΔex54		EC-TlnABS3
						-VEGF	+VEGF	-VEGF	+VEGF	-VEGF	+VEGF
					experiment 1	1	1.47393	1	1.69067	1	1.59304
						1	1.37376	1	1.56387	1	1.48694
					mean	1	1.42384	1	1.62727	1	1.53999
					experiment 2	1	1.56264	1	1.60587	1	1.46867
						1	1.4494	1	1.50016	1	1.36924
					mean	1	1.50602	1	1.55302	1	1.41896

## Sheet: Figure 6G
					Figure 6 G
					% Junctional VE-cadherin (fragments bigger than 30μm)
					average per image of monolayer
						EC-TlnWT		EC-TlnΔex54		EC-TlnABS3
						-VEGF	+VEGF	-VEGF	+VEGF	-VEGF	+VEGF
					experiment 1	47.8528	20.7467	30.3781	19.5811	34.9453	24.2331
						42.2048	33.1803	33.5717	16.3234	38.9526	18.2137
						41.9799	22.0031	33.299	23.7632	29.5622	12.3201
					experiment 2	45.4223	24.2331	27.1862	17.0764	38.398	17.0764
						37.5243	18.2137	28.4379	20.9765	28.204	14.3733
						44.4716	35.3464	33.2135	21.0867	30.3899	14.9189

## Sheet: Figure 7B
				Figure 7 B
				VE-cadherin- vinculin colocalization area (μm)/ nuclei number
				average per image of monolayer
					EC-TlnWT	EC-TlnΔex54	EC-TlnABS3
				experiment 1	276.125	130.617	147.538
					225.818	42.13	68.5769
					226.182	89.5794	96.4324
					458.333	23.9816
					320.483
					183.074
					334.655
				experiment 2	239.204	121.866	120.829
					328.369	95.4072	94.9512
					222.036	86.9477	60.9143
					448.154		91.4762
					219.1
					139.665
					107.814
				experiment 3	148.242	175.553	90.8636
					132.75	88.2925	56.75
					105.823	60.7806	75.5238
					322.916	49.1337	110.105
					219.627
					427.266
					194.576

[truncated: 14 more sheets: Figure 7D, Supplemental Figure 3A, Supplemental Figure 3B, Supplemental Figure 4A, Supplemental Figure 4B, Supplemental Figure 4C, Supplemental Figure 4D, Supplemental Figure 4E, Supplemental Figure 9C, Supplemental Figure 9D , Supplemental Figure 11C, Supplemental Figure 11D, Supplemental Figure 12B, Supplemental Figure 12C]
